# Supplementary material for: Health-related quality of life in patients with conditions affecting the hand: meta-analysis
Source: Br J Surg. 2024 Apr 9;111(4):znae067. doi: 10.1093/bjs/znae067 (PMC11003527; doi:10.1093/bjs/znae067)
Supplement: znae067_Supplementary_Data [file znae067_supplementary_data.zip]

Archive with 2 entries (2 files):
- PRISMA_2020_checklist.docx
- Supplementary_material (3).docx
